# Supplementary material for: Effects of Changing Veterinary Handling Techniques on Canine Behaviour and Physiology Part 1: Physiological Measurements
Source: Animals (Basel). 2023 Apr 4;13(7):1253. doi: 10.3390/ani13071253 (PMC10093362; doi:10.3390/ani13071253)
Supplement: Supplementary file 1 [file animals-13-01253-s001.zip]

Archive with 8 entries (8 files):
- Figure S1 - WDQ-PET questionnaire.pdf
- Figure S2 - Homework for intervention group.pdf
- Figure S3 - Homework for control group.pdf
- Figure S4 - Blood draw decision tree.pdf
- Figure S5 - Restraint decision tree.pdf
- Table S1 - Likert scale.pdf
- Video S1 - Group 1 Homework Video - Control.mov
- Video S2 - Group 2 Homework Video - Intervention.mov
